# Supplementary material for: Chronic Nocturnal Abdominal Pain as the Presentation of Inverted Meckel Diverticulum: A Case Report
Source: Children (Basel). 2022 Jan 5;9(1):69. doi: 10.3390/children9010069 (PMC8774205; doi:10.3390/children9010069)
Supplement: Supplementary file 1 [file children-09-00069-s001.zip]

Archive with 1 entries (1 files):
- children-1522002-supplementary.mp4
